# Supplementary material for: The cvn8 Conservon System Is a Global Regulator of Specialized Metabolism in Streptomyces coelicolor during Interspecies Interactions
Source: mSystems. 2021 Oct 12;6(5):e00281-21. doi: 10.1128/mSystems.00281-21 (PMC8510531; doi:10.1128/mSystems.00281-21)
Supplement: TABLE S1 [file msystems.00281-21-st001.xlsx]

## Sheet: Genes_by_category
Locus	Product Annotations (329)	Hypothetical (105)	Specialized Metabolism (91)	Membrane Associated (51)	Transport (34)	Secreted (19)	Regulation (18)	Two component systems (5)
SCO0025	putative IS element ATP-binding protein
SCO0033	putative secreted neuraminidase					Y
SCO0034	hypothetical protein	Y
SCO0039	hypothetical protein SCJ4.20	Y
SCO0049	hypothetical protein	Y
SCO0056	hypothetical protein	Y
SCO0083	putative transposase
SCO0125	possible oxidoreductase		Y
SCO0139	hypothetical protein SCJ33.03	Y	Y
SCO0154	hypothetical protein SCJ1.03c	Y
SCO0157	hypothetical protein SCJ1.06	Y
SCO0163	conserved hypothetical protein SCJ1.12	Y
SCO0176	hypothetical protein SCJ1.25	Y
SCO0183	deoxiribopirymidine photolyase		Y
SCO0184	conserved hypothetical protein SCJ1.33		Y
SCO0185	putative geranylgeranyl pyrophosphate synthase		Y
SCO0186	putative phytoene dehydrogenase (phytoene desaturase) (putative secreted protein)		Y			Y
SCO0187	putative phytoene synthase		Y
SCO0188	putative methylesterase		Y
SCO0189	putative dehydrogenase		Y
SCO0190	putative methyltransferase		Y
SCO0191	putative lycopene cyclase		Y
SCO0227	hypothetical protein	Y
SCO0228	hypothetical protein	Y
SCO0232	hypothetical protein	Y
SCO0234	putative oxidoreductase
SCO0237	putative oxidoreductase
SCO0240	putative oxidoreductase
SCO0257	conserved hypothetical protein	Y	Y
SCO0259	putative alcohol dehydrogenase (zinc-binding)		Y
SCO0295	putative transmembrane efflux protein			Y	Y
SCO0313	putative transmembrane transport protein			Y	Y
SCO0314	putative secreted protein					Y
SCO0315	putative decarboxylase
SCO0319	hypothetical protein SC5G9.28c	Y
SCO0320	hypothetical protein	Y
SCO0322	putative ABC transport ATP-binding subunit			Y	Y
SCO0323	hypothetical protein	Y
SCO0324	putative secreted protein					Y
SCO0341	putative large secreted protein					Y
SCO0343	hypothetical protein SCF41.02	Y
SCO0347	possible racemase
SCO0374	putative ABC transport protein			Y	Y
SCO0379	catalase (EC 1.11.1.6)
SCO0380	conserved hypothetical protein SCF62.06
SCO0406	hypothetical protein SCF51.05	Y
SCO0418	DNA-binding protein						Y
SCO0446	hypothetical protein SCF51A.24c	Y
SCO0532	putative sugar transporter membrane protein			Y	Y
SCO0612	putative secreted protein					Y
SCO0614	hypothetical protein SCF55.38c	Y
SCO0650	putative gas vesicle synthesis protein.
SCO0651	putative gas vesicle synthesis protein
SCO0653	conserved hypothetical protein SCF91.13
SCO0707	putative branched-chain amino acid ABC transport permease.			Y	Y
SCO0752	protease precursor		Y
SCO0818	putative ABC transporter ATP-binding protein			Y	Y
SCO0819	putative transmembrane transport protein			Y	Y
SCO0823	putative gntR-family transcriptional regulator						Y
SCO0824	putative ABC transporter ATP-binding protein			Y	Y
SCO0825	putative transmembrane transport protein			Y	Y
SCO0842	putative deoxyribodipyrimidine photolyase
SCO0899	putative hydrolase.
SCO1002	hypothetical protein 2SCG2.15c	Y
SCO1006	hypothetical protein	Y
SCO1032	putative ABC transport system ATP-binding protein			Y	Y
SCO1048	putative secreted protein					Y
SCO1100	putative integral membrane protein			Y
SCO1138	putative secreted protein					Y
SCO1270	putative pyruvate dehydrogenase alpha subunit
SCO1287	hypothetical protein	Y
SCO1306	conserved hypothetical protein	Y
SCO1366	conserved hypothetical protein	Y
SCO1367	putative ABC transport system ATP-binding protein			Y	Y
SCO1397	hypothetical protein	Y
SCO1448	putative transport protein	Y		Y	Y
SCO1565	putative glycerophosphoryl diester phosphodiesterase
SCO1614	putative transcriptional regulator						Y
SCO1898	putative substrate binding protein
SCO1900	putative integral membrane sugar transport protein			Y	Y
SCO2248	conserved hypothetical protein SC1G2.10
SCO2292	secreted endo-1%2C4-beta-xylanase B (xylanase B)					Y
SCO2428	putative phosphate binding protein (putative secreted protein)					Y
SCO2502	putative transport protein			Y	Y
SCO2512	hypothetical protein SCC121.15c	Y
SCO2516	putative secreted protein					Y
SCO2517	putative two-component system response regulator						Y	Y
SCO2518	putative two-component sensor kinase							Y
SCO2519	putative integral membrane protein			Y
SCO2541	probable transmembrane transport protein.			Y	Y
SCO2542	putative glucarate dehydratase.
SCO2687	GTP cyclohydrolase II
SCO2699	putative small membrane protein		Y	Y
SCO2776	acetyl/propionyl CoA carboxylase%2C beta subunit
SCO2777	acetyl/propionyl CoA carboxylase alpha subunit
SCO2778	hydroxymethylglutaryl-CoA lyase
SCO2779	acyl-CoA dehydrogenase
SCO2878	hypothetical protein SCE6.15.	Y
SCO3085	putative membrane protein			Y
SCO3256	SpdA protein
SCO3288	putative integral membrane protein			Y
SCO3290	hypothetical protein	Y
SCO3366	putative exporter			Y	Y
SCO3513	putative secreted protein					Y
SCO3527	hypothetical protein	Y
SCO3531	conserved hypothetical protein	Y
SCO3532	hypothetical protein	Y
SCO3533	hypothetical protein	Y
SCO3534	putative large ATP-binding protein
SCO3594	putative D-lactate dehydrogenase
SCO3599	conserved hypothetical protein
SCO3789	putative integral membrane protein			Y
SCO3790	conserved hypothetical protein	Y
SCO3915	putative transmembrane efflux protein			Y	Y
SCO3933	putative regulatory protein						Y
SCO3934	ftsK/spoIIIE family protein
SCO3982	conserved hypothetical protein
SCO3983	hypothetical protein	Y
SCO3984	conserved hypothetical protein	Y
SCO3987	conserved hypothetical protein	Y
SCO3996	putative excisionase
SCO4004	putative small membrane protein			Y
SCO4031	putative integral membrane transport protein			Y	Y
SCO4032	putative marR regulatory protein						Y
SCO4139	phosphate ABC transport system ATP-binding protein			Y	Y
SCO4140	phosphate ABC transport system permease protein			Y	Y
SCO4141	phosphate ABC transport system permease protein			Y	Y
SCO4142	phosphate-binding protein precursor
SCO4143	putative mutT-like protein
SCO4144	conserved hypothetical protein SCD84.12c	Y
SCO4145	polyphosphate kinase
SCO4174	putative integral membrane protein			Y
SCO4175	hypothetical protein SCD66.12c	Y
SCO4214	putative AbaA-like regulatory protein						Y
SCO4228	putative phosphate transport system regulator						Y
SCO4350	putative integrase
SCO4398	conserved hypothetical protein	Y
SCO4401	putative lipoprotein
SCO4406	hypothetical protein SC6F11.04c	Y
SCO4597	putative two-component system sensor kinase							Y
SCO4616	excisionase
SCO4617	putative ATP-binding protein
SCO4618	hypothetical protein SCD39.18c	Y
SCO4620	putative sporulation-related protein
SCO4621	putative sporulation-related protein
SCO4622	putative integral membrane protein			Y
SCO4623	hypothetical protein SCD39.23	Y
SCO4625	conserved hypothetical protein	Y
SCO4626	hypothetical protein SCD39.26c	Y
SCO4627	hypothetical protein SCD39.27c	Y
SCO4677	putative regulatory protein						Y
SCO4843	putative integral membrane protein			Y
SCO4874	putative integral membrane protein			Y
SCO4875	putative sugar transferase
SCO4876	putative sugar translocase
SCO4877	hypothetical protein 2SCK8.03c	Y
SCO4878	putative glycosyltransferase
SCO4879	conserved hypothetical protein
SCO4880	putative transferase
SCO4881	putative polysaccharide biosynthesis related protein
SCO4882	hypothetical protein 2SCK8.08	Y
SCO4910	hypothetical protein SCK13.02	Y
SCO5070	hydroxylacyl-CoA dehydrogenase		Y
SCO5071	hydroxylacyl-CoA dehydrogenase		Y
SCO5072	hydroxylacyl-CoA dehydrogenase		Y
SCO5073	putative oxidoreductase		Y
SCO5074	putative dehydratase		Y
SCO5075	putative oxidoreductase		Y
SCO5078	hypothetical protein		Y
SCO5079	conserved hypothetical protein		Y
SCO5080	putative hydrolase		Y
SCO5081	hypothetical protein	Y	Y
SCO5085	actinorhodin cluster activator protein		Y
SCO5086	ketoacyl reductase		Y
SCO5087	actinorhodin polyketide beta-ketoacyl synthase alpha subunit		Y
SCO5088	actinorhodin polyketide beta-ketoacyl synthase beta subunit		Y
SCO5089	actinorhodin polyketide synthase acyl carrier protein		Y
SCO5090	actinorhodin polyketide synthase bifunctional cyclase/dehydratase		Y
SCO5091	cyclase		Y
SCO5092	actinorhodin polyketide putative dimerase		Y
SCO5093	putative mini-circle protein		Y
SCO5094	putative methyltransferase		Y
SCO5325	hypothetical protein	Y	Y
SCO5338	putative regulatory protein						Y
SCO5339	putative plasmid transfer protein
SCO5341	SpdA2 protein
SCO5525	fusion of urease beta and gamma subunits
SCO5614	putative transcriptional regulator
SCO5615	hypothetical protein SC2E1.32	Y
SCO5619	hypothetical protein SC2E1.36	Y
SCO5746	hypothetical protein SC7C7.01	Y
SCO5883	hypothetical protein SC3F7.03c	Y	Y
SCO5884	hypothetical protein SC3F7.04c	Y	Y
SCO5886	3-oxoacyl-[acyl-carrier-protein] synthase II		Y
SCO5887	acyl carrier protein		Y
SCO5888	3-oxoacyl-[acyl-carrier-protein] synthase		Y
SCO5918	hypothetical protein	Y
SCO5919	hypothetical protein	Y
SCO5920	probable DEAD-box RNA helicase
SCO5939	peptidylprolyl isomerase
SCO5944	hypothetical protein SC7H1.14	Y
SCO6090	putative antibiotic resistance macrolide glycosyltransferase
SCO6142	hypothetical protein SC1A9.06	Y
SCO6165	hypothetical protein	Y
SCO6201	putative glyoxylate carboligase
SCO6204	putative catalase
SCO6205	putative dehydrogenase
SCO6206	putative oxidoreductase
SCO6268	putative histidine kinase		Y					Y
SCO6269	putative oxidoreductase beta-subunit		Y
SCO6270	putative oxidoreductase alpha-subunit		Y
SCO6271	putative acyl-CoA carboxylase complex A subunit		Y
SCO6272	putative secreted FAD-binding protein		Y			Y
SCO6273	putative type I polyketide synthase		Y
SCO6274	putative type I polyketide synthase		Y
SCO6275	putative type I polyketide synthase		Y
SCO6276	putative secreted protein		Y			Y
SCO6277	putative epoxide hydrolase		Y
SCO6278	putative integral membrane transport protein		Y	Y	Y
SCO6279	putative diaminobutyrate-pyruvate aminotransferase		Y
SCO6281	putative FAD-binding protein		Y
SCO6282	putative 3-oxoacyl-[acyl-carrier protein] reductase		Y
SCO6283	conserved hypothetical protein		Y
SCO6284	putative decarboxylase		Y
SCO6285	hypothetical protein SC1G7.11	Y	Y
SCO6286	putative regulatory protein		Y				Y
SCO6287	thioesterase II		Y
SCO6288	putative regulatory protein		Y				Y
SCO6289	putative secreted oxidoreductase		Y			Y
SCO6290	hypothetical protein	Y	Y
SCO6338	putative transposase
SCO6367	ABC transporter ATP-binding protein			Y	Y
SCO6378	putative membrane protein			Y
SCO6386	hypothetical protein SC3C8.05	Y
SCO6429	hypothetical protein	Y	Y
SCO6470	hypothetical protein SC9C7.06c	Y
SCO6473	crotonyl CoA reductase
SCO6559	putative respiratory chain oxidoreductase
SCO6560	putative respiratory chain oxidoreductase
SCO6562	putative oxidoreductase
SCO6585	succinyl-coa synthetase beta chain
SCO6586	succinyl-coa synthetase alpha chain
SCO6657	putative membrane protein			Y
SCO6682	hypothetical protein SC5A7.32	Y	Y
SCO6719	UvrA-like ABC transporter			Y	Y
SCO6737	hypothetical protein	Y
SCO6788	probable acetyl coA acetyltransferase (thiolase)
SCO6795	conserved hypothetical protein SC1A2.04.
SCO6797	putative ATP/GTP binding protein.
SCO6844	putative DNA methylase.		Y
SCO6845	hypothetical protein SC3D9.13c	Y	Y
SCO6847	hypothetical protein SC3D9.15c	Y
SCO6856	hypothetical protein SC7F9.08c	Y
SCO6863	hypothetical protein SC7F9.15c	Y
SCO6865	putative regulatory protein.						Y
SCO6866	hypothetical protein SC7F9.18c	Y
SCO6868	hypothetical protein SC7F9.20c	Y
SCO6869	hypothetical protein SC7F9.21c	Y
SCO6870	hypothetical protein SC7F9.22c	Y
SCO6871	putative lipoprotein
SCO6872	conserved hypothetical protein SC7F9.24c	Y
SCO6874	hypothetical protein SC7F9.26c	Y
SCO6880	putative lipoprotein
SCO6883	putative membrane protein			Y
SCO6884	putative secreted protein					Y
SCO6890	putative secreted protein					Y
SCO6894	hypothetical protein SC7F9.46	Y
SCO6897	hypothetical protein SC1B2.03	Y
SCO6898	putative carboxylase.
SCO6900	hypothetical protein SC1B2.06	Y
SCO6927	hypothetical protein SC1B2.33c	Y	Y
SCO6928	putative O-methyltransferase.		Y
SCO6929	hypothetical protein	Y	Y
SCO6930	conserved hypothetical protein SC1G8.02c		Y
SCO6931	hypothetical protein SC1G8.03c	Y	Y
SCO6932	hypothetical protein SC1G8.04c	Y	Y
SCO6933	hypothetical protein SC1G8.05	Y	Y
SCO6934	putative secreted protein		Y			Y
SCO6935	hypothetical protein SC1G8.07c	Y	Y
SCO6936	hypothetical protein	Y	Y
SCO6937	putative DNA-binding protein		Y				Y
SCO6938	probable acyl-CoA dehydrogenase.		Y
SCO6939	conserved hypothetical protein SC1G8.11c.	Y	Y
SCO6940	putative ATP/GTP binding protein.		Y				Y
SCO6941	hypothetical protein SC1G8.13c.	Y	Y
SCO6942	hypothetical protein SC1G8.14c.	Y	Y
SCO6943	putative sensor histidine-kinase.		Y					Y
SCO6944	conserved hypothetical protein SC1G8.16c	Y	Y
SCO6992	regulatory protein						Y
SCO7045	hypothetical protein	Y
SCO7046	putative integral membrane protein			Y
SCO7047	putative transport integral membrane protein			Y	Y
SCO7048	putative delta fatty acid desaturase
SCO7050	putative D-alanyl-D-alanine carboxypeptidase
SCO7051	putative transcription terminator factor
SCO7066	2%2C4-dienoyl-CoA reductase [NADPH]
SCO7074	putative membrane protein			Y
SCO7082	hypothetical protein SC3A4.08c.	Y
SCO7083	putative insertion element transposase (fragment).
SCO7113	putative integral membrane protein			Y
SCO7117	putative ferredoxin reductase
SCO7118	hypothetical protein SC4B10.19c	Y
SCO7177	hypothetical protein SC8A11.05	Y	Y
SCO7192	putative sigma factor		Y				Y
SCO7336	hypothetical protein.	Y
SCO7346	putative membrane transport protein.			Y	Y
SCO7394	putative integral membrane protein.			Y
SCO7488	putative integral membrane binding protein dependent transport protein			Y	Y
SCO7489	putative binding protein dependent transport lipoprotein			Y	Y
SCO7503	putative extracellular solute-binding protein
SCO7504	putative integral membrane binding-protein-dependent transport protein			Y	Y
SCO7505	putative integral membrane binding-protein-dependent transport protein			Y	Y
SCO7506	putative hydrolase
SCO7507	putative dioxygenase
SCO7521	putative secreted peptidase					Y
SCO7566	putative oligopeptide ABC transporter ATP-binding protein			Y	Y
SCO7598	hypothetical protein SC7H9.10	Y
SCO7600	putative alanyl tRNA synthetase
SCO7668	conserved hypothetical protein	Y	Y
SCO7689	putative ABC transporter ATP-binding protein		Y	Y	Y
SCO7695	hypothetical protein	Y	Y
SCO7696	putative marR-family transcriptional regulator		Y				Y
SCO7738	conserved hypothetical protein	Y
SCO7746	putative insertion element transposase
SCO7760	putative oxidoreductase fragment
SCO7799	putative transposase
SCO7807	hypothetical protein SC8E7.04c.	Y
SCO7808	hypothetical protein SC8E7.05c.	Y
SCO7820	hypothetical protein SC8E7.17.	Y

## Sheet: Gene_expression
	locus	product	Log2 fold change ΔcvnA8 interaction	p-adjusted value ΔcvnA8 interaction	Log2 fold change ΔcvnF8 interaction	p-adjusted value ΔcvnF8 interaction	Log2 fold change ΔcvnB8 interaction	p-adjusted value ΔcvnB8 interaction	Log2 fold change ΔcvnC8 interaction	p-adjusted value ΔcvnC8 interaction	Log2 fold change ΔcvnD8 interaction	p-adjusted value ΔcvnD8 interaction
1	SCO0025	putative IS element ATP-binding protein	-3.37121	0.0649235	-2.26135	0.153148	-2.4305	0.00770269	-0.99356	0.108196	-0.263532	0.728454
2	SCO0033	putative secreted neuraminidase	-0.437276	0.361176	1.09903	0.307419	-0.900885	0.00801217	2.60193	4.1e-31	1.89816	1.34e-12
3	SCO0034	hypothetical protein	-2.75134	2.7e-08	-2.44854	5.5e-07	-1.87086	0.00851243	-0.566996	0.285384	-0.813605	0.148918
4	SCO0039	hypothetical protein SCJ4.20	-2.28383	0.00762176	-1.33992	0.0882393	-0.582951	0.410794	0.549959	0.274646	0.382739	0.52123
5	SCO0049	hypothetical protein	-1.90466	2.01e-05	-1.39894	0.00110635	-2.83558	0.00245741	-1.31092	0.0419751	-1.22385	0.0855672
6	SCO0056	hypothetical protein	-1.84083	0.0698014	-1.40881	0.157874	-1.24244	0.23883	-0.865197	0.32544	-2.99335	0.013158
7	SCO0083	putative transposase	-1.90465	8.79e-09	-2.32724	4.95e-11	-1.32755	0.00110462	-0.507642	0.137582	-0.270417	0.50939
8	SCO0125	possible oxidoreductase	-2.47777	0.0087205	-1.56421	0.117045	-1.00864	0.0591308	-0.425336	0.343881	-0.283295	0.609692
9	SCO0139	hypothetical protein SCJ33.03	-0.617189	0.345773	-2.32784	0.0037799	-2.02467	0.0423572	-0.994549	0.145255	-0.442132	0.596141
10	SCO0154	hypothetical protein SCJ1.03c	-2.50719	4.09e-48	-2.80912	7.21443e-09	-0.970362	8.5e-05	-0.494771	0.0216303	0.209558	0.445256
11	SCO0157	hypothetical protein SCJ1.06	-5.26651	4.46e-05	-4.12517	4.69e-05	-1.8594	1.98e-06	-1.18043	3.78e-05	-0.804696	0.00916642
12	SCO0163	conserved hypothetical protein SCJ1.12	-0.941601	2.35e-21	-0.918013	1.25e-14	-2.10669	1.2e-18	-0.40858	0.0149755	-0.249171	0.257526
13	SCO0176	hypothetical protein SCJ1.25	-1.90674	3.24e-05	-1.40878	0.000718364	-2.65911	1.22e-12	-0.392483	0.146108	-0.410863	0.186117
14	SCO0183	deoxiribopirymidine photolyase	-1.17805	0.122754	-1.82636	0.0165784	-2.43352	1.09e-08	-0.862138	0.00561141	-0.553653	0.136687
15	SCO0184	conserved hypothetical protein SCJ1.33	-0.789514	0.068198	-0.45971	0.291995	-2.178	3.96e-13	-1.07833	3.03e-05	-0.63311	0.0214402
16	SCO0185	putative geranylgeranyl pyrophosphate synthase	0.591592	0.000110464	0.71416	2.89e-06	-0.693499	0.000269567	-2.03512	2.4e-08	-1.25831	0.012045
17	SCO0186	putative phytoene dehydrogenase (phytoene desaturase) (putative secreted protein)	0.644154	4.07e-06	0.800324	6.38e-09	-0.733079	9.33e-05	-2.46624	4.35e-44	-1.66777	0.000257993
18	SCO0187	putative phytoene synthase	0.679538	1.17e-08	0.765771	4.89e-10	-0.933521	9.34e-07	-2.64118	1.04e-12	-1.88474	0.000298324
19	SCO0188	putative methylesterase	0.734592	2.08e-07	0.78311	8.22e-07	-0.798863	6.88e-06	-2.34056	9.59e-36	-1.77704	0.002603
20	SCO0189	putative dehydrogenase	0.448156	4.27e-06	0.558423	8.61e-09	-0.636098	0.00299423	-2.1284	5.3e-07	-1.42873	3.13e-11
21	SCO0190	putative methyltransferase	0.30811	0.0138734	0.54897	8.4e-06	-0.70301	0.00148061	-2.09631	1.64e-22	-1.46917	3e-09
22	SCO0191	putative lycopene cyclase	0.521184	5.32e-07	0.589475	2.73e-08	-0.625897	0.00231725	-2.02192	1.85e-08	-1.42178	1.71e-14
23	SCO0227	hypothetical protein	-1.53139	0.0758381	-2.05921	0.0149371	-2.44265	3.64e-05	-0.588778	0.171612	-0.556473	0.278727
24	SCO0228	hypothetical protein	-1.71169	0.29581	-4.71917	0.265191	-2.89612	0.000132057	-0.828843	0.118138	-0.743062	0.219877
25	SCO0232	hypothetical protein	-1.10277	0.0861307	-0.462253	0.527354	-2.02916	0.00800848	-1.238	0.0407006	-0.208421	0.779696
26	SCO0234	putative oxidoreductase	-1.65463	0.0135294	-1.6424	0.0245303	-2.56284	0.000106346	-2.15378	8.3e-05	-1.21883	0.0231015
27	SCO0237	putative oxidoreductase	-1.9564	1.25e-12	-2.22929	1.56e-14	-1.77807	1.83e-08	-1.09821	6.43e-06	-0.772539	0.00885312
28	SCO0240	putative oxidoreductase	-2.26885	5.84e-46	-2.0597	4.48e-23	-0.456261	0.0983455	-0.367608	0.0985791	0.305269	0.309876
29	SCO0257	conserved hypothetical protein	-0.0274434	0.939892	0.193636	0.567116	-1.16729	0.000210747	-2.17751	5.32e-17	-2.36721	2.22e-16
30	SCO0259	putative alcohol dehydrogenase (zinc-binding)	0.076517	0.822979	0.173817	0.58691	-0.860407	0.000401968	-1.83308	2.17e-18	-2.06524	1.84e-15
31	SCO0295	putative transmembrane efflux protein	-1.85832	4.27e-16	-2.1498	1.87e-19	-1.84681	2.33e-07	-0.682244	0.0125791	-0.584526	0.0714979
32	SCO0313	putative transmembrane transport protein	-1.26457	0.00142178	-1.0956	0.0273937	-2.06762	3.08e-05	-0.829732	0.0230434	-0.737328	0.0827475
33	SCO0314	putative secreted protein	-2.00964	7.03e-18	-2.11874	2.12e-17	-1.37314	9.11e-06	-0.446818	0.450747	0.753228	0.00858441
34	SCO0315	putative decarboxylase	-1.60677	1.72e-19	-1.88575	1.12e-25	-0.900115	0.000705936	1.11216	0.0393025	2.46453	2.23e-54
35	SCO0319	hypothetical protein SC5G9.28c	-2.362	2.36e-15	-2.90885	3.27e-24	-1.77279	5.4e-11	-0.900646	0.000102359	-0.0555786	0.889996
36	SCO0320	hypothetical protein	-1.62619	1.02e-07	-2.5137	5.71e-15	-1.58651	1.3e-08	-0.527276	0.0163326	0.205082	0.505557
37	SCO0322	putative ABC transport ATP-binding subunit	-1.65916	9.49e-31	-2.02725	1.74e-35	-0.452804	0.0502633	-0.320752	0.101009	-0.247513	0.346643
38	SCO0323	hypothetical protein	-0.852603	0.17363	-0.827351	0.15115	0.0669998	0.921682	3.02508	3.51e-28	1.84587	4.29e-07
39	SCO0324	putative secreted protein	0.833891	0.55954	3.17153	0.0216439	-0.67158	0.126088	5.73746	1.1e-218	4.70611	2.88e-24
40	SCO0341	putative large secreted protein	-2.13047	8.79e-09	-1.67991	3.97e-05	-1.44696	4.18e-05	-1.1237	0.000209394	-0.743683	0.0299293
41	SCO0343	hypothetical protein SCF41.02	-2.18612	0.00588926	-1.49458	0.0853885	-1.27578	0.0275134	-0.148529	0.764627	-0.910123	0.0746763
42	SCO0347	possible racemase	-1.96639	3.74e-15	-2.57948	1.53e-32	-1.00872	1.7e-05	-0.602646	0.00323612	-0.424181	0.0933344
43	SCO0374	putative ABC transport protein	-1.88095	1.83e-15	-2.18307	2.61e-19	-0.791275	0.00647765	-0.764994	0.00214083	-0.66024	0.015125
44	SCO0379	catalase (EC 1.11.1.6)	-0.295564	0.425573	-0.775807	9.2e-06	-0.832051	3.52e-07	-2.26667	2.43e-65	-1.97652	7.27e-33
45	SCO0380	conserved hypothetical protein SCF62.06	-1.22104	4.55e-13	-1.70557	2.48e-28	-1.34314	2.27e-09	-2.36068	6e-31	-1.83406	8.51e-18
46	SCO0406	hypothetical protein SCF51.05	-2.47936	1.36935e-05	-1.25376	0.0136752	-0.533348	0.293348	-0.214754	0.639411	0.00994178	0.985637
47	SCO0418	DNA-binding protein	-0.0342017	0.973434	-0.79957	0.431479	-2.01932	0.0191527	0.0481674	0.945279	-0.0679713	0.931318
48	SCO0446	hypothetical protein SCF51A.24c	-3.64508	0.0302529	-1.59287	0.259164	-0.882016	0.370865	-0.310168	0.698287	-0.19579	0.828828
49	SCO0532	putative sugar transporter membrane protein	-1.68185	9.02e-09	-2.35704	1.18e-14	-0.797032	0.0372572	-0.558973	0.070925	-0.167385	0.687424
50	SCO0612	putative secreted protein	-1.75808	0.000172358	-1.60375	0.000574875	-2.57238	0.0153945	-1.2159	0.0946341	-0.681284	0.400743
51	SCO0614	hypothetical protein SCF55.38c	-1.2297	0.0466365	-1.72115	0.00822301	-2.04522	5.87e-06	-0.670649	0.0619724	-0.439584	0.292301
52	SCO0650	putative gas vesicle synthesis protein.	-1.2995	0.0137916	-1.30511	0.00565425	-2.4014	0.000148233	-0.967508	0.025044	-0.837824	0.0900893
53	SCO0651	putative gas vesicle synthesis protein	-2.24257	4.38e-07	-1.18569	0.00314536	-0.455177	0.429077	0.0792386	0.881523	0.0350322	0.953832
54	SCO0653	conserved hypothetical protein SCF91.13	-2.07277	0.00286725	-1.55006	0.0293421	-0.425533	0.51611	-0.82361	0.133718	0.152829	0.813702
55	SCO0707	putative branched-chain amino acid ABC transport permease.	-2.26064	0.000158	-1.85321	0.0017152	-1.64658	1.95e-06	-0.909653	0.00155288	-0.657639	0.0382239
56	SCO0752	protease precursor	-2.04576	0.00257144	-0.565294	0.389817	-1.10364	0.0132442	-0.771649	0.0304833	-0.532868	0.198163
57	SCO0818	putative ABC transporter ATP-binding protein	-0.621033	0.0103047	-0.631805	0.0145533	-2.39657	3.75e-18	-2.51607	9.57e-09	1.56483	0.00103163
58	SCO0819	putative transmembrane transport protein	-1.14662	1.16e-07	-1.09676	8.33e-07	-2.5126	2.24e-21	-2.28666	5.39e-08	1.292	1.52e-06
59	SCO0823	putative gntR-family transcriptional regulator	-1.75897	9.54e-13	-2.5444	2.74e-21	-2.30309	2.22e-19	-0.974352	3.9e-07	-0.658857	0.0190519
60	SCO0824	putative ABC transporter ATP-binding protein	-1.83116	4.27e-16	-2.14233	1.86e-24	-1.87355	9.54e-12	-0.332697	0.158397	-0.192927	0.516053
61	SCO0825	putative transmembrane transport protein	-1.5633	2.42e-10	-2.10175	9.18e-17	-2.01608	1.81e-11	-0.168719	0.51995	-0.245091	0.467407
62	SCO0842	putative deoxyribodipyrimidine photolyase	-1.68765	5.1274e-05	-2.10135	3.11152e-05	-1.29526	0.00149355	-0.0673352	0.864732	-0.100654	0.827817
63	SCO0899	putative hydrolase.	-1.26256	0.0118624	-0.931185	0.0690215	-2.14748	1.41e-07	-0.918533	0.133417	-0.723908	0.0704391
64	SCO1002	hypothetical protein 2SCG2.15c	-1.8042	2.39e-09	-2.06033	1.53e-10	-0.423329	0.214176	-0.570138	0.0356665	-0.171269	0.671669
65	SCO1006	hypothetical protein	-0.516769	0.619271	-2.44611	0.0385797	-0.789137	0.345242	-1.08085	0.117211	-1.17963	0.132355
66	SCO1032	putative ABC transport system ATP-binding protein	-0.85978	0.210136	-2.9719	0.000394782	-1.66302	0.000449493	-1.01412	0.0082265	-0.862101	0.0522944
67	SCO1048	putative secreted protein	0.325883	0.657196	1.13894	0.0606339	0.890645	0.251544	2.19693	2.94e-05	2.19164	2.34e-05
68	SCO1100	putative integral membrane protein	-1.21348	0.0107759	-0.35311	0.471912	-2.16905	8.39e-06	-0.0971314	0.826601	-0.122633	0.814109
69	SCO1138	putative secreted protein	-1.30774	0.000433285	-2.19467	1.82e-07	-1.97206	5.92e-12	-1.16007	3.14e-06	-0.953988	0.00211765
70	SCO1270	putative pyruvate dehydrogenase alpha subunit	-2.05748	0.00465135	-2.59282	0.000549031	-2.05075	0.000470527	-0.341952	0.444658	-0.518692	0.324435
71	SCO1287	hypothetical protein	-1.27857	0.0997311	-2.05753	0.0149191	-1.17478	0.0483931	-0.267274	0.594223	-0.383618	0.525289
72	SCO1306	conserved hypothetical protein	-1.95876	1.91e-20	-2.64656	9.4e-29	-0.940449	0.00293526	-0.507024	0.0574808	-0.392464	0.266234
73	SCO1366	conserved hypothetical protein	-2.27793	5.3e-65	-2.45031	3.91e-81	-0.96418	4.61e-10	-0.0483102	0.771082	0.0826883	0.703324
74	SCO1367	putative ABC transport system ATP-binding protein	-2.11532	0.000142	-2.60685	6.66e-08	-1.43384	0.00648138	-0.361797	0.314696	0.287103	0.48319
75	SCO1397	hypothetical protein	0.0815998	0.761039	0.638002	0.0137478	0.422265	0.235472	2.16893	6.25e-25	1.91846	1.99e-17
76	SCO1448	putative transport protein	-2.31842	1.13e-28	-2.44718	7.05e-34	0.0969337	0.736015	-0.120269	0.613566	0.0755737	0.828172
77	SCO1565	putative glycerophosphoryl diester phosphodiesterase	-0.0704419	0.848988	1.79958	0.0678065	-0.354396	0.203606	2.17442	1.38e-39	1.20276	2.32e-07
78	SCO1614	putative transcriptional regulator	0.272457	0.248532	0.601409	0.0300475	1.12	0.00617955	2.17194	9.56e-14	1.9779	3.47e-09
79	SCO1898	putative substrate binding protein	-0.986658	1.52e-06	-1.57277	2.05e-10	-2.04421	4.55e-13	-0.930368	3.4e-05	-0.575424	0.0398606
80	SCO1900	putative integral membrane sugar transport protein	-1.30038	7.52e-08	-1.27756	6.84e-06	-2.0901	3.53e-12	-1.20442	1.61e-06	-0.878185	0.00668579
81	SCO2248	conserved hypothetical protein SC1G2.10	-2.18605	2.12e-29	-2.49609	1.46e-33	-0.570939	0.0303108	-0.722968	0.000667218	-0.235002	0.406907
82	SCO2292	secreted endo-1%2C4-beta-xylanase B (xylanase B)	-2.19382	9.39e-26	-2.71319	5.19e-41	-1.25102	2.32e-07	-0.714794	0.000451086	-0.327841	0.211456
83	SCO2428	putative phosphate binding protein (putative secreted protein)	-0.143395	0.813809	0.805106	0.448474	0.4375	0.317294	2.07189	2.04e-17	1.80491	4.89e-10
84	SCO2502	putative transport protein	-2.21002	1.26e-07	-1.62895	0.00026647	-1.30834	0.000191597	-0.746853	0.0104908	-0.377431	0.310192
85	SCO2512	hypothetical protein SCC121.15c	-4.12372	0.0258279	-1.70422	0.251531	-0.490465	0.621482	-0.630314	0.484724	-0.312103	0.755825
86	SCO2516	putative secreted protein	-1.06615	1.75e-11	-1.25893	1.95e-13	-2.7824	3.72e-43	-1.65959	3.8e-19	-1.03063	5.17e-06
87	SCO2517	putative two-component system response regulator	-1.05034	1.45e-10	-0.989684	2.23e-09	-3.24414	2.14e-69	-1.60581	9.71e-27	-0.965546	2.52e-05
88	SCO2518	putative two-component sensor kinase	-0.776631	0.000120836	-0.857981	8.9e-06	-3.39479	5.83e-82	-1.70788	1.61e-24	-1.07003	9.53e-08
89	SCO2519	putative integral membrane protein	-1.55606	1.76e-06	-1.21706	0.000328206	-4.38059	6.72e-15	-1.63239	4.08e-23	-0.859171	0.000239681
90	SCO2541	probable transmembrane transport protein.	-2.12047	4.54e-05	-2.30824	0.000128	-1.93634	1.62e-10	-1.50755	1.26e-08	-1.05857	0.000573595
91	SCO2542	putative glucarate dehydratase.	-1.46455	0.0173284	-1.7805	0.0024225	-2.20525	4.05e-10	-1.05631	0.000192335	-0.817718	0.0130515
92	SCO2687	GTP cyclohydrolase II	-2.19885	2.93e-12	-2.01228	2.47e-10	-1.17775	0.0163215	-1.44386	0.000572134	-0.992015	0.0320102
93	SCO2699	putative small membrane protein	-2.46488	1.88e-06	-2.38529	9.83107e-06	-0.296038	0.577667	-0.0172731	0.97412	-0.261737	0.655185
94	SCO2776	acetyl/propionyl CoA carboxylase%2C beta subunit	-1.99829	8.31e-43	-2.17536	2.04e-57	-1.31675	5.19e-10	-0.978792	0.008885	0.0414429	0.89346
95	SCO2777	acetyl/propionyl CoA carboxylase alpha subunit	-1.89453	1.4e-37	-2.2256	9.01e-54	-1.31529	6.07e-09	-0.680037	0.00265533	0.0874703	0.793264
96	SCO2778	hydroxymethylglutaryl-CoA lyase	-1.72191	5.57e-23	-2.22262	1.11e-36	-1.55193	5.66e-10	-1.24689	1.22e-08	-0.38249	0.142241
97	SCO2779	acyl-CoA dehydrogenase	-1.76317	4.86e-29	-2.04257	9.51e-42	-1.10274	2.36e-09	-1.26508	1.57e-14	-0.387742	0.0751671
98	SCO2878	hypothetical protein SCE6.15.	-0.133324	0.735792	1.42439	0.0718616	-0.566405	0.023698	2.34541	1.25e-36	1.96509	1.26e-18
99	SCO3085	putative membrane protein	-1.87372	3.32e-10	-2.23	7.92e-14	-1.15354	2.14e-06	-0.256319	0.224152	-0.128571	0.653144
100	SCO3256	SpdA protein	-2.10058	0.0492465	-2.06741	0.0632915	0.482364	0.615281	0.105525	0.916523	-0.44088	0.679782
101	SCO3288	putative integral membrane protein	-2.68028	1.61e-32	-3.10387	2.35e-36	-1.27806	0.0129619	-0.399012	0.443488	-0.770262	0.112035
102	SCO3290	hypothetical protein	-2.38359	1.81e-21	-2.42692	2.86e-18	-0.664772	0.109062	-0.173091	0.634007	-0.21354	0.642858
103	SCO3366	putative exporter	-1.6932	6.8e-84	-2.03214	2.47e-99	-1.70014	8.36e-17	-0.771172	1.51e-06	-0.169083	0.380165
104	SCO3513	putative secreted protein	-1.85198	0.101689	-2.88519	0.0230876	-1.65441	0.0333378	-0.615299	0.312775	-0.106684	0.887103
105	SCO3527	hypothetical protein	-3.0126	0.242638	-3.81967	0.158525	-4.19495	0.00842818	-0.91513	0.304825	-1.55471	0.190261
106	SCO3531	conserved hypothetical protein	-1.92965	4.69e-08	-2.41116	9.07e-11	-3.46276	7.13e-06	-1.35326	4.59e-05	-1.28623	0.0615089
107	SCO3532	hypothetical protein	-1.69607	0.0120933	-1.03778	0.0787166	-2.24152	1.86e-05	-0.786996	0.0396691	-0.631851	0.137487
108	SCO3533	hypothetical protein	-1.83996	6.4e-06	-2.25238	2.99e-07	-3.01331	4.06e-13	-0.934151	0.00116989	-0.698511	0.0656162
109	SCO3534	putative large ATP-binding protein	-1.52011	3.12e-16	-1.84471	4.72e-22	-2.01923	2.49e-12	-1.25407	4.9e-08	-1.08727	0.000126996
110	SCO3594	putative D-lactate dehydrogenase	-1.24345	0.000366	-1.58449	5.61e-06	-1.35859	2.11e-06	-2.05668	4.24e-18	-1.4911	5.99e-09
111	SCO3599	conserved hypothetical protein	-2.05097	1.43e-32	-2.90386	7.35e-42	-0.623538	0.018514	-0.759418	0.00160488	-0.233973	0.432688
112	SCO3789	putative integral membrane protein	0.00781912	0.983376	0.589765	0.469493	-0.783128	0.107573	3.48565	3.7e-52	2.13618	1.62e-11
113	SCO3790	conserved hypothetical protein	0.618988	0.369308	2.01398	0.0060509	0.307014	0.135611	3.47919	8.44e-95	1.94818	5.99e-14
114	SCO3915	putative transmembrane efflux protein	-2.26485	3.81e-13	-2.24642	6.67e-12	-1.46116	2.16e-07	-0.848126	0.000252349	-0.586687	0.0327776
115	SCO3933	putative regulatory protein	2.03589	3.15e-22	2.34447	4.5e-08	-1.38507	1.07e-07	-1.51568	6.9e-13	-0.996366	0.000122326
116	SCO3934	ftsK/spoIIIE family protein	1.7412	9.47e-21	2.14884	2.49e-06	-1.3702	5.56e-10	-1.10674	6.53e-10	-0.674783	0.00147892
117	SCO3982	conserved hypothetical protein	-2.44111	0.00317	-5.21078	3.93e-05	-1.73562	0.00470435	-1.60728	0.000765555	-1.61709	0.00179572
118	SCO3983	hypothetical protein	-2.61479	1.07e-09	-2.57164	3.99e-08	-2.97713	0.000107523	-1.71985	0.000749312	-1.41468	0.00964765
119	SCO3984	conserved hypothetical protein	-2.32381	0.0049	-2.74461	0.00182	-2.07522	0.166923	-0.461	0.685155	-2.40504	0.0867424
120	SCO3987	conserved hypothetical protein	-1.62686	0.000268489	-1.91976	4.51e-05	-2.33266	0.000946916	-2.23378	3.19e-05	-1.33272	0.0132323
121	SCO3996	putative excisionase	-1.55415	0.146623	-2.70309	0.00427234	-1.66011	0.42101	-2.3574	0.232143	-1.77108	0.383153
122	SCO4004	putative small membrane protein	-0.522975	0.102924	-0.533638	0.0862066	-3.04527	0.115788	-1.93081	0.196713	-4.69729	0.0184147
123	SCO4031	putative integral membrane transport protein	-1.50065	4.18e-36	-2.34725	7.09e-91	-1.59967	1.81e-11	-0.600724	0.000667218	-0.0753429	0.791971
124	SCO4032	putative marR regulatory protein	-2.09688	3.88e-35	-3.223	3.4e-21	-1.66939	0.00384548	-0.55922	9.35e-05	0.0308601	0.889996
125	SCO4139	phosphate ABC transport system ATP-binding protein	1.43576	0.209437	3.00269	0.000134353	0.946893	8.28e-05	3.78504	2.34e-137	3.06096	7e-09
126	SCO4140	phosphate ABC transport system permease protein	1.42997	0.20752	2.68469	0.000341107	0.489969	0.0934949	3.57197	1.55e-105	2.6278	1.07e-06
127	SCO4141	phosphate ABC transport system permease protein	1.69248	0.176556	3.00742	0.000381244	0.806705	0.0136499	4.11786	3.53e-120	3.16415	3.42e-09
128	SCO4142	phosphate-binding protein precursor	1.72085	0.219781	3.37116	0.000201492	1.49201	6.39e-10	4.91767	4.37e-204	3.95684	1.19e-12
129	SCO4143	putative mutT-like protein	0.755058	0.0947689	1.31263	0.00557294	0.156932	0.75135	2.24568	5.58e-22	1.11752	0.000414755
130	SCO4144	conserved hypothetical protein SCD84.12c	0.123217	0.739395	1.4055	0.053899	0.144263	0.693376	3.28167	1.13e-77	2.18406	1.86e-22
131	SCO4145	polyphosphate kinase	0.53583	0.33523	1.49017	0.00582398	0.08966	0.741885	2.80269	3.52e-63	1.74986	2.49e-13
132	SCO4174	putative integral membrane protein	-4.20963	1.98e-12	-3.62865	1.73e-11	-1.27221	0.122144	-1.54392	0.0275358	-1.78162	0.0346697
133	SCO4175	hypothetical protein SCD66.12c	-4.5016	1.93e-26	-4.10576	2.62e-24	-3.10231	4.94e-15	-2.1374	4.37e-14	-2.82801	2.96e-20
134	SCO4214	putative AbaA-like regulatory protein	-5.00421	5.61e-144	-5.78009	5.94e-67	-3.71552	2.57e-79	-2.47763	1.74e-62	-2.58191	1.76e-56
135	SCO4228	putative phosphate transport system regulator	0.838596	0.114371	1.49799	0.00236293	-0.00639409	0.980111	2.22146	6.6e-48	1.64919	0.000377163
136	SCO4350	putative integrase	-1.58612	4.93e-10	-0.893128	0.000315882	-2.16072	2.74e-12	-0.482912	0.0460116	-0.549289	0.0651726
137	SCO4398	conserved hypothetical protein	-0.694189	0.228755	-2.15597	0.000613	-1.96422	0.00147576	-0.560759	0.226455	-0.552644	0.303904
138	SCO4401	putative lipoprotein	0.441499	0.456321	1.38634	0.0298375	0.409873	0.0540891	3.38596	7.46e-107	2.16471	1.44e-20
139	SCO4406	hypothetical protein SC6F11.04c	-2.00913	2.87e-08	-2.26629	1.53e-10	-1.4536	5.32e-06	-0.690746	0.00431272	-0.0593423	0.858887
140	SCO4597	putative two-component system sensor kinase	-0.940545	1.31e-14	-1.13382	1e-19	-2.15236	2.82e-46	-1.9011	1.06e-05	-0.900874	0.00019764
141	SCO4616	excisionase	-1.03621	3.15e-06	-0.32805	0.216491	-0.721749	0.0723363	-1.67632	1.76e-06	-2.15256	3.94e-09
142	SCO4617	putative ATP-binding protein	-1.52572	6.16e-28	-2.33835	1.74e-05	-0.664401	0.0164152	-1.20549	0.00386747	-1.65534	7.71e-10
143	SCO4618	hypothetical protein SCD39.18c	-1.66519	6.19e-16	-2.53492	5.53e-19	-0.0936494	0.798535	-0.132742	0.823523	-0.63325	0.0480983
144	SCO4620	putative sporulation-related protein	-1.82005	2.25e-28	-2.44602	7.83e-12	-0.621519	0.0119368	-0.535041	0.0171416	-0.925705	0.000186156
145	SCO4621	putative sporulation-related protein	-1.70678	6.98e-12	-2.371	1.58e-24	-0.610381	0.0324131	-0.6473	0.0114385	-0.917689	0.00108402
146	SCO4622	putative integral membrane protein	-2.03142	2.22e-11	-2.75221	0.000288	-0.562587	0.133435	-0.284727	0.442161	-0.523637	0.187321
147	SCO4623	hypothetical protein SCD39.23	-1.76959	3.98e-06	-2.29653	1.12e-11	-1.58864	3.14e-05	-1.11939	0.0010476	-1.19615	0.000604428
148	SCO4625	conserved hypothetical protein	-1.9172	2.62e-29	-2.64495	4.02e-12	-0.67212	0.00503397	-0.394245	0.0775584	-0.767711	0.00275142
149	SCO4626	hypothetical protein SCD39.26c	-2.02288	8.76e-48	-2.73187	9.01e-10	-0.628255	0.0139238	-0.235181	0.355825	-0.624396	0.022245
150	SCO4627	hypothetical protein SCD39.27c	-2.15365	6.8e-27	-2.65637	3.99e-42	-0.670963	0.00766727	-0.891057	0.000191079	-0.994191	0.000251126
151	SCO4677	putative regulatory protein	-1.81727	2.79e-08	-2.32924	1.53e-11	-0.456225	0.103757	-0.661614	0.00396372	-0.583447	0.0169856
152	SCO4843	putative integral membrane protein	-2.14268	0.0177065	-2.15929	0.0201276	-1.90172	0.00092991	-0.949976	0.02378	-1.08624	0.0165069
153	SCO4874	putative integral membrane protein	-0.221251	0.480362	1.41339	0.118548	-0.9439	0.00299686	2.90002	1.61e-52	2.16146	4.77e-19
154	SCO4875	putative sugar transferase	0.083478	0.882864	1.6182	0.191773	-0.127228	0.814788	3.01364	7.73e-46	2.35136	3.95e-15
155	SCO4876	putative sugar translocase	0.106647	0.752645	1.14742	0.0647139	1.27716	0.0092894	2.86306	2.78e-21	2.30909	4.39e-08
156	SCO4877	hypothetical protein 2SCK8.03c	0.966698	0	2.60325	0.0118933	-0.53601	0.202284	4.42057	9.37e-119	2.90763	6.45e-07
157	SCO4878	putative glycosyltransferase	0.428259	0.771106	2.29242	0.0357821	-0.0135177	0.978124	4.51168	1.02e-93	2.8213	8.47e-08
158	SCO4879	conserved hypothetical protein	0.802542	0.581725	3.41687	0.00919973	-0.382828	0.34804	5.74725	5.76e-201	4.04831	2.62e-12
159	SCO4880	putative transferase	0.965881	0.508526	3.38118	0.0093622	-0.0640286	0.917322	5.39105	2.23e-151	3.87617	2.63e-10
160	SCO4881	putative polysaccharide biosynthesis related protein	1.04706	0.580289	4.63011	0.00248329	0.125593	0.819523	6.10144	1.05e-211	5.04524	2.99e-17
161	SCO4882	hypothetical protein 2SCK8.08	0.307972	0.565474	2.83395	0.0455589	0.837553	0.00265712	3.58076	3.73e-104	2.34082	6.94e-05
162	SCO4910	hypothetical protein SCK13.02	-2.36828	0.000109798	-1.32449	0.0108396	-1.4579	0.000343101	-0.338467	0.300684	-0.0492218	0.918886
163	SCO5070	hydroxylacyl-CoA dehydrogenase	-1.75218	9.65e-37	-2.09442	2.29e-51	-0.281026	0.145258	-0.0644156	0.731219	-0.247626	0.321883
164	SCO5071	hydroxylacyl-CoA dehydrogenase	-1.8151	8.11e-24	-2.38248	3.9e-73	0.0442658	0.871649	0.20484	0.30328	-0.0551534	0.863403
165	SCO5072	hydroxylacyl-CoA dehydrogenase	-2.09831	1.24e-11	-2.36987	7.49e-89	-0.519721	0.00602837	-0.237987	0.160065	-0.499981	0.0338035
166	SCO5073	putative oxidoreductase	-2.13488	1.37e-37	-2.57503	1.53e-65	-0.614864	0.00671093	-0.507512	0.000142604	-0.68233	0.00138493
167	SCO5074	putative dehydratase	-1.89127	1.59e-29	-2.10462	3.18e-63	-0.469892	0.0514886	-0.654917	0.000366992	-0.803841	0.00150262
168	SCO5075	putative oxidoreductase	-2.10501	2.9e-13	-2.59416	3.01e-83	-0.716083	0.00068244	-0.67448	1.34e-06	-0.693644	0.00379843
169	SCO5078	hypothetical protein	-1.91665	1.61e-32	-2.4197	1.01e-65	-0.694876	0.00194281	-0.499355	0.000728906	-0.603903	0.000626978
170	SCO5079	conserved hypothetical protein	-2.00972	5.05e-36	-2.30435	3.74e-60	-1.01912	4.41e-07	-1.08723	7.86e-15	-1.17002	3.5e-10
171	SCO5080	putative hydrolase	-2.03178	6.75e-36	-2.43249	8.69e-74	-1.0529	1.04e-08	-1.00436	3.4e-12	-1.01394	5.31e-07
172	SCO5081	hypothetical protein	-1.92745	7.43e-29	-2.24461	1.95e-45	-1.19691	5.14e-09	-1.07119	2.65e-12	-1.22004	4.01e-09
173	SCO5085	actinorhodin cluster activator protein	-1.6914	2.95e-46	-2.04112	1.17e-58	-1.06038	3.43e-08	-0.953752	4.64e-10	-0.289079	0.188791
174	SCO5086	ketoacyl reductase	-2.13039	1.07e-40	-2.22024	2.08e-56	-0.192942	0.418609	-0.171263	0.43104	-0.417596	0.10956
175	SCO5087	actinorhodin polyketide beta-ketoacyl synthase alpha subunit	-2.28428	5.47e-10	-2.57517	1.87e-67	-0.341722	0.10782	-0.417996	0.0123097	-0.923649	0.000205535
176	SCO5088	actinorhodin polyketide beta-ketoacyl synthase beta subunit	-2.40979	2.76e-11	-2.70488	6.08e-76	-0.439514	0.0466652	-0.519169	0.000874908	-0.9243	0.000301583
177	SCO5089	actinorhodin polyketide synthase acyl carrier protein	-2.05479	4.25e-07	-2.57589	1.69e-42	-0.737629	0.0137902	-1.10527	1.52e-06	-1.27666	0.0969153
178	SCO5090	actinorhodin polyketide synthase bifunctional cyclase/dehydratase	-2.46155	4.38e-15	-2.74711	9.62e-76	-0.378291	0.137965	-0.361648	0.0508543	-0.761105	0.0055722
179	SCO5091	cyclase	-2.28852	2.52e-14	-2.60787	1.45e-60	-0.581688	0.00458344	-0.588843	0.000457347	-0.887792	0.00092955
180	SCO5092	actinorhodin polyketide putative dimerase	-2.19015	1.36e-31	-2.46612	7.02e-64	-0.438271	0.0636694	-0.199652	0.269739	-0.641863	0.00890432
181	SCO5093	putative mini-circle protein	-2.1831	2.69e-29	-2.44919	4.11e-36	-0.351048	0.123489	0.0254109	0.922694	-0.354832	0.179619
182	SCO5094	putative methyltransferase	-2.27935	2.44e-12	-2.55291	4.31e-44	-0.201665	0.460308	0.102085	0.64514	-0.269196	0.267746
183	SCO5325	hypothetical protein	-3.17823	0.00568419	-1.00874	0.327117	-0.743934	0.279376	-0.389803	0.507771	0.10261	0.88613
184	SCO5338	putative regulatory protein	-2.54876	1.31e-05	-2.15101	5.35e-05	-2.0673	0.0630079	-1.32764	0.000896162	-0.92632	0.0290501
185	SCO5339	putative plasmid transfer protein	-1.29427	0.000679814	-1.31194	0.00113197	-2.27411	3.22e-09	-0.74349	0.0111756	-0.477725	0.174441
186	SCO5341	SpdA2 protein	-1.15455	0.276003	-3.48366	0.0165778	-1.80266	0.000681372	-0.933957	0.0313425	-0.827852	0.0847061
187	SCO5525	fusion of urease beta and gamma subunits	-0.932675	0.0149557	-1.43162	0.000624	-2.35172	2e-14	-1.14404	9.76e-07	-0.732156	0.00804699
188	SCO5614	putative transcriptional regulator	-1.71598	0.0936173	-2.33027	0.0279112	-1.11608	0.236804	-2.17143	0.00755356	-0.929048	0.288515
189	SCO5615	hypothetical protein SC2E1.32	-0.621401	0.556574	-0.228765	0.819494	-1.96238	0.0748036	-2.67147	0.00590179	-2.03741	0.0442751
190	SCO5619	hypothetical protein SC2E1.36	-1.00516	0.0647	-2.15689	0.000368	-2.02737	7.49e-05	-0.609199	0.10964	-0.434399	0.310231
191	SCO5746	hypothetical protein SC7C7.01	0.236576	0.760834	2.02954	0.0461498	0.392482	0.20074	4.59146	5.26e-123	4.07408	3.61e-68
192	SCO5883	hypothetical protein SC3F7.03c	-0.57183	0.0425914	-0.428489	0.0551702	-0.915406	0.0022616	2.63989	1.84e-52	1.90177	8.31e-15
193	SCO5884	hypothetical protein SC3F7.04c	-0.581595	0.0138079	-0.703163	1.52e-05	-0.599709	0.0148348	2.284	2.6e-53	1.44321	2.71e-09
194	SCO5886	3-oxoacyl-[acyl-carrier-protein] synthase II	-0.484105	0.0196518	-0.698646	0.000251944	-0.492455	0.0149115	2.80398	1.18e-78	2.09747	1.39e-30
195	SCO5887	acyl carrier protein	-0.630343	0.17041	-0.692256	0.154503	0.169923	0.621649	2.77279	6.42e-66	2.20028	1.13e-05
196	SCO5888	3-oxoacyl-[acyl-carrier-protein] synthase	-0.602428	0.124565	-0.820531	8.4e-08	-0.227522	0.238333	2.73847	3.05e-98	2.21933	6.87e-25
197	SCO5918	hypothetical protein	-0.611775	0.0950303	-1.02833	0.000668562	-3.01906	4.59e-34	-3.0521	2.5e-47	-0.24629	0.435022
198	SCO5919	hypothetical protein	-1.25265	2.88e-13	-1.92145	1.75e-24	-2.88024	7.36e-08	-3.05929	1.77e-11	-0.309626	0.293686
199	SCO5920	probable DEAD-box RNA helicase	-1.25149	2.58e-13	-1.95336	1.29e-26	-2.84679	1.12e-05	-2.96685	2.98e-07	-0.141186	0.623149
200	SCO5939	peptidylprolyl isomerase	-0.930394	0.405861	-4.36179	0.0122165	-0.462357	0.711671	-0.0133314	0.99059	-0.0313823	0.978368
201	SCO5944	hypothetical protein SC7H1.14	-3.09238	0.0016637	-0.910001	0.271267	-1.75093	0.0170927	-0.58473	0.286185	-0.207417	0.762052
202	SCO6090	putative antibiotic resistance macrolide glycosyltransferase	-1.76246	8.18e-20	-2.01997	1.62e-28	-0.19173	0.414582	-0.347593	0.0666016	-0.49397	0.0387017
203	SCO6142	hypothetical protein SC1A9.06	-2.81733	1.58e-11	-2.69215	1.23e-11	-0.953158	0.0564044	-0.531876	0.273498	-0.128447	0.805108
204	SCO6165	hypothetical protein	-1.78204	0.0263743	-2.13265	0.00957951	-0.53255	0.597561	0.236002	0.761103	0.207607	0.819847
205	SCO6201	putative glyoxylate carboligase	-2.7908	4.6e-52	-2.90015	3.16e-50	-0.713366	4.25e-05	-1.21092	1.55e-12	-0.565433	0.00385689
206	SCO6204	putative catalase	-2.57341	6.69e-59	-2.47222	3.31e-55	-1.15634	2.71e-11	-1.62088	2.07e-27	-0.604724	0.000795113
207	SCO6205	putative dehydrogenase	-2.8187	1.52e-48	-2.86473	1.08e-50	-1.30085	3.57e-13	-1.53156	1.55e-25	-0.852911	7.73e-06
208	SCO6206	putative oxidoreductase	-3.05384	3.79e-65	-3.41048	6.41e-77	-1.30615	2.62e-14	-1.47361	1.41e-20	-0.562044	0.00404288
209	SCO6268	putative histidine kinase	0.599621	0.00104	0.871718	1.66e-05	1.14271	5.3e-05	2.11608	9.27e-07	1.29689	4.78e-06
210	SCO6269	putative oxidoreductase beta-subunit	0.995841	0.00465135	1.75319	1.33e-09	1.39125	5.17e-05	3.07068	2.81e-10	2.253	2.39e-05
211	SCO6270	putative oxidoreductase alpha-subunit	1.28797	0.00106	1.81667	1.61e-20	1.36349	0.0474865	3.0441	2.13e-07	2.11215	0.0021733
212	SCO6271	putative acyl-CoA carboxylase complex A subunit	1.62902	0.00221	2.35162	1.99e-05	2.11843	0.039985	3.68332	0.000132148	2.8057	0.0111918
213	SCO6272	putative secreted FAD-binding protein	2.06492	7.87e-07	2.92454	2.32e-09	2.57201	0.00620569	5.075	1.31e-08	3.80704	5.17e-05
214	SCO6273	putative type I polyketide synthase	2.76036	4.72e-08	4.00734	1.5e-18	1.93213	0.00116928	5.24076	3.43e-18	5.20562	8.76e-17
215	SCO6274	putative type I polyketide synthase	2.52215	4.17e-06	3.41605	1.97e-10	1.80745	0.0200454	4.53897	6.38e-10	4.23791	3.81e-08
216	SCO6275	putative type I polyketide synthase	2.23647	9.95e-06	3.03455	2.76e-08	2.13664	0.0634221	4.51376	6.42e-06	3.8012	0.000396879
217	SCO6276	putative secreted protein	2.27667	3e-07	3.14861	5.61e-15	2.49692	0.0656599	4.16697	0.00139358	3.93536	0.00506489
218	SCO6277	putative epoxide hydrolase	1.65327	2.15e-07	2.47012	7.72e-17	1.97279	0.00605079	3.75191	2.64e-07	3.40846	9.85e-06
219	SCO6278	putative integral membrane transport protein	2.28353	1.54e-06	3.12753	6.96e-12	2.49391	0.0428871	4.45152	0.000164164	4.234	0.000826728
220	SCO6279	putative diaminobutyrate-pyruvate aminotransferase	2.35312	1.8491e-05	3.33854	3.63e-11	2.50444	0.0463115	4.57483	1.49e-05	4.33505	0.000124466
221	SCO6281	putative FAD-binding protein	0.917658	2.5e-09	1.47115	3.61e-21	1.51353	1.13e-08	2.63668	1.25e-11	2.34526	7.99e-20
222	SCO6282	putative 3-oxoacyl-[acyl-carrier protein] reductase	1.72117	3.14286e-06	2.77458	5.13e-13	2.61249	0	4.72161	6.85e-05	4.74651	0.000143042
223	SCO6283	conserved hypothetical protein	1.80816	4.67e-06	2.67801	2.37e-10	2.47613	0.0146719	4.47147	4.11e-06	4.21153	3.9e-05
224	SCO6284	putative decarboxylase	1.50387	8.57e-07	2.20985	2.37e-11	1.66421	0.0240938	3.36454	1.46e-06	3.18059	1.88e-05
225	SCO6285	hypothetical protein SC1G7.11	1.29747	1.71e-06	2.32431	6.52e-08	1.76335	0.0182073	4.00201	4.31e-09	3.84182	7.7e-08
226	SCO6286	putative regulatory protein	0.95843	1.72e-09	1.49574	3.27e-20	1.82819	0.0329685	3.57801	2.89e-05	3.76486	2.37e-05
227	SCO6287	thioesterase II	1.03424	0.00271	2.30614	3.06e-14	0.692037	0.0246259	3.47552	5.84e-72	2.85258	3.88e-39
228	SCO6288	putative regulatory protein	1.70983	1.08e-17	2.26222	1.93e-08	1.82817	0.00917889	3.71016	5.08e-08	2.98619	2.13e-05
229	SCO6289	putative secreted oxidoreductase	0.8314	0.00486144	1.3504	0.0151143	1.17475	4.35e-05	3.14084	4.27e-52	3.08036	1.22e-42
230	SCO6290	hypothetical protein	3.77919	0.0542664	4.63334	0.00565547	-2.19233	0.265535	0.0109929	0.993838	0.814883	0.523937
231	SCO6338	putative transposase	-0.738331	0.464432	-2.5877	0.028959	-1.09571	0.302733	-0.867095	0.327843	-0.29214	0.778458
232	SCO6367	ABC transporter ATP-binding protein	-1.58251	0.0120933	-1.49285	0.0115103	-2.63095	0.00282391	-0.609896	0.319671	-0.427894	0.535709
233	SCO6378	putative membrane protein	-2.2644	0.000689619	-2.27884	0.00291747	-1.44933	3.78e-05	-0.625557	0.0231028	-0.626289	0.0477082
234	SCO6386	hypothetical protein SC3C8.05	-1.69434	0.0724985	-2.12408	0.0361399	-1.58664	0.000427413	-0.74627	0.0337128	-0.853648	0.0327273
235	SCO6429	hypothetical protein	1.14602	5.34e-11	1.08708	1.15e-09	2.04236	4.34e-17	1.63721	2.45e-19	0.368813	0.0820738
236	SCO6470	hypothetical protein SC9C7.06c	0.305821	0.124386	0.328833	0.136424	-1.36076	2.55e-09	-2.21244	6.88e-30	-1.54467	1.97e-13
237	SCO6473	crotonyl CoA reductase	-0.0913298	0.794762	0.408951	0.130521	-1.34237	1.32e-09	-2.04206	5.53e-21	-0.831717	0.000124466
238	SCO6559	putative respiratory chain oxidoreductase	-2.00852	6.33846e-05	-1.07659	0.0272352	-0.428535	0.57635	0.232029	0.704927	0.0210922	0.977914
239	SCO6560	putative respiratory chain oxidoreductase	-2.37745	3.94e-07	-1.66168	0.000147	-0.0364531	0.95822	0.0592865	0.919193	-0.0244167	0.967747
240	SCO6562	putative oxidoreductase	-1.63695	0.000994357	-2.18075	4.61e-05	-0.326016	0.557987	-0.0821458	0.875548	-0.178194	0.74372
241	SCO6585	succinyl-coa synthetase beta chain	-2.04722	0.0020156	-0.968291	0.0995689	-0.763775	0.18884	0.261138	0.585045	0.418611	0.396584
242	SCO6586	succinyl-coa synthetase alpha chain	-1.704	0.0143952	-2.38098	0.00290487	-0.87382	0.304567	-0.374656	0.604672	-0.551071	0.477225
243	SCO6657	putative membrane protein	0.115377	0.459389	0.326981	0.0333771	0.36903	0.0998751	1.78979	1.51e-23	2.08068	9.03e-18
244	SCO6682	hypothetical protein SC5A7.32	-2.49619	1.02e-06	-2.29505	2.39e-06	0.312502	0.740661	-0.076149	0.948388	0.634238	0.435872
245	SCO6719	UvrA-like ABC transporter	-1.70353	1.47e-14	-2.11775	2.48e-28	-1.44837	1.62e-09	-0.629598	0.00465846	-0.447759	0.11427
246	SCO6737	hypothetical protein	-2.25081	0.322343	-1.59353	0.444442	-3.56197	1.22e-05	-1.36364	0.00711031	-0.959736	0.0855672
247	SCO6788	probable acetyl coA acetyltransferase (thiolase)	-2.12377	0.00700079	-1.14075	0.111698	-1.11673	0.0166701	-0.566017	0.183916	-0.559717	0.218378
248	SCO6795	conserved hypothetical protein SC1A2.04.	-2.20478	0.000962575	-1.80529	0.00492938	-1.17628	0.194156	-0.817537	0.251531	-0.359911	0.672303
249	SCO6797	putative ATP/GTP binding protein.	-0.943008	0.0196073	-0.899062	0.0427072	-2.18279	7.18e-05	-1.53484	0.000141247	-0.902863	0.0366499
250	SCO6844	putative DNA methylase.	-1.75353	0.0538926	-2.22437	0.0405068	-1.72368	0.00969158	-0.474335	0.38119	-0.283889	0.643301
251	SCO6845	hypothetical protein SC3D9.13c	-3.59083	0.00870892	-4.01113	0.00692051	-2.22095	0.00189462	-0.895358	0.0829079	-0.322055	0.592026
252	SCO6847	hypothetical protein SC3D9.15c	-1.9214	0.0220034	-1.72426	0.0324898	-2.50614	0.000514219	-0.889059	0.0919078	-1.03171	0.0853095
253	SCO6856	hypothetical protein SC7F9.08c	-1.64582	0.193906	-0.347733	0.759612	-2.22092	0.0096334	-0.402398	0.536453	-0.530183	0.4486
254	SCO6863	hypothetical protein SC7F9.15c	-2.85799	5.57e-17	-3.12601	5.68e-16	-2.11507	5.85e-10	-1.42135	4.28e-08	-0.744762	0.0139377
255	SCO6865	putative regulatory protein.	-1.63853	6.45e-09	-2.27684	1.06e-15	-2.05087	3.79e-11	-0.922661	0.00122908	-0.532736	0.0923526
256	SCO6866	hypothetical protein SC7F9.18c	-3.21144	3.89e-14	-3.34774	3.99e-12	-2.32759	1.42e-08	-0.982244	0.00356515	-0.539635	0.140342
257	SCO6868	hypothetical protein SC7F9.20c	-1.54744	6.02e-05	-1.59092	3.39e-05	-2.31995	1.09e-07	-1.09584	0.00123829	-1.11327	0.00467381
258	SCO6869	hypothetical protein SC7F9.21c	-1.5501	0.0592381	-2.64844	0.00224958	-1.75824	0.000971986	-0.946721	0.0203482	-0.621335	0.199675
259	SCO6870	hypothetical protein SC7F9.22c	-1.96955	0.023295	-0.9673	0.24362	-2.30964	4.8e-05	-1.09019	0.0075198	-1.11166	0.0176186
260	SCO6871	putative lipoprotein	-1.05977	0.0033525	-1.99867	2.13404e-06	-2.56653	2.19e-08	-1.54095	9.95e-06	-0.972765	0.0165929
261	SCO6872	conserved hypothetical protein SC7F9.24c	-2.16193	0.0130606	-1.84687	0.0359421	-2.44326	0.000187837	-1.07059	0.0168919	-1.27345	0.0104847
262	SCO6874	hypothetical protein SC7F9.26c	-2.76245	0.204588	-0.947637	0.642491	-2.18665	0.029348	-1.35889	0.0660317	-1.57454	0.0676383
263	SCO6880	putative lipoprotein	-1.26442	0.0336654	-0.84122	0.143752	-2.59924	1.27e-06	-0.959855	0.0128764	-0.878546	0.0592438
264	SCO6883	putative membrane protein	-1.11448	0.419143	-0.829679	0.509598	-2.48812	0.026696	-1.77458	0.0334869	-1.13848	0.208766
265	SCO6884	putative secreted protein	-2.022	0.000731803	-1.4653	0.0216053	-0.912018	0.0288705	-0.283755	0.426868	-0.519386	0.21628
266	SCO6890	putative secreted protein	-1.24882	0.313891	-1.03971	0.437037	-3.68491	0.000214326	-1.96886	0.00104778	-1.66176	0.00854134
267	SCO6894	hypothetical protein SC7F9.46	-1.92191	0.0127674	-2.76467	0.00200321	-2.74169	0.000157066	-1.17997	0.0185086	-0.961976	0.0760481
268	SCO6897	hypothetical protein SC1B2.03	-4.97512	0.0114064	-2.91983	0.105096	-3.3069	0.0131306	-1.20954	0.131187	-1.29047	0.137185
269	SCO6898	putative carboxylase.	-2.77156	4.41e-06	-2.36776	0.190156	-1.69859	2.24e-05	-0.619461	0.0522218	-0.572803	0.13006
270	SCO6900	hypothetical protein SC1B2.06	-2.77613	0.0155101	-1.98585	0.0707832	-1.27592	0.0691092	-1.45012	0.0132556	-1.2065	0.0631009
271	SCO6927	hypothetical protein SC1B2.33c	2.06951	1.31e-80	2.36277	2.53e-93	0.255679	0.125903	-0.658726	3.19e-06	-0.431581	0.0163441
272	SCO6928	putative O-methyltransferase.	5.34385	0	5.6892	0	3.32504	3.27e-76	0.652744	0.000657885	0.831062	8.33e-05
273	SCO6929	hypothetical protein	4.38648	2.63e-122	4.78662	1.64e-148	2.95154	5.46e-31	0.510203	0.0938259	0.845487	0.0123776
274	SCO6930	conserved hypothetical protein SC1G8.02c	5.97972	0	6.2593	0	3.33825	5.61e-63	0.950262	7.41e-07	1.24764	2.27e-09
275	SCO6931	hypothetical protein SC1G8.03c	7.74982	0	8.25207	0	8.22494	5.52e-244	5.67894	8.36e-126	5.34752	7.61e-101
276	SCO6932	hypothetical protein SC1G8.04c	7.28784	0	7.73515	0	8.0446	2.41e-194	5.4141	6.83e-86	5.02467	3.37e-72
277	SCO6933	hypothetical protein SC1G8.05	6.11035	2.17e-105	6.51646	1.41e-115	5.0061	2.61e-96	2.07971	4.49e-12	2.61336	6.48e-21
278	SCO6934	putative secreted protein	6.42417	1.77e-74	6.86793	9.69e-89	4.84318	1.24e-76	2.07997	2.29e-09	2.5635	3.27e-16
279	SCO6935	hypothetical protein SC1G8.07c	5.71055	1.62e-145	6.06204	1.46e-156	4.55846	2.78e-86	2.28466	1.99e-17	2.28658	2.89e-16
280	SCO6936	hypothetical protein	6.44833	1.19e-160	6.81772	5.63e-152	4.64235	5.08e-71	2.41201	4.77e-17	2.63553	1.61e-18
281	SCO6937	putative DNA-binding protein	5.70869	1.33e-73	6.12221	4.32e-87	5.27615	3.82e-80	2.67366	7.3e-16	2.96188	2.86e-17
282	SCO6938	probable acyl-CoA dehydrogenase.	6.20169	1.313e-293	6.93612	0	5.04662	1.95e-109	2.83111	2.61e-34	3.23514	4.36e-41
283	SCO6939	conserved hypothetical protein SC1G8.11c.	6.97447	1.23e-169	-1.08472	0.255446	5.6423	2.68e-124	3.51826	5.17e-47	5.6688	7.55e-138
284	SCO6940	putative ATP/GTP binding protein.	6.99324	5.33e-150	5.46504	8.36e-83	5.32782	3.68e-119	5.39391	1.02e-144	-7.50273	8.14e-08
285	SCO6941	hypothetical protein SC1G8.13c.	3.83981	8.58e-121	3.45096	7.61e-77	6.56333	1.07e-282	-3.81744	4.29e-14	4.56329	2.52e-134
286	SCO6942	hypothetical protein SC1G8.14c.	7.19595	0	3.34335	8.7e-44	-7.24896	1.17e-07	3.45055	5.27e-56	2.36521	2.73e-22
287	SCO6943	putative sensor histidine-kinase.	-7.13016	4.22e-10	2.09709	5.34e-25	4.68546	7.06e-124	1.76292	3.16e-12	1.97461	1.26e-15
288	SCO6944	conserved hypothetical protein SC1G8.16c	5.77406	1.37e-275	0.0450826	0.919345	0.637319	0.0396031	0.671198	0.016973	1.08722	0.000178391
289	SCO6992	regulatory protein	-0.202314	0.128549	-0.451711	0.000115	2.10948	8.59e-43	2.65673	3.29e-79	1.41887	2.15e-18
290	SCO7045	hypothetical protein	-0.378578	0.323227	-1.02717	0.0186717	-2.62048	5.54e-10	-1.48492	3.14e-06	-1.18222	0.00345485
291	SCO7046	putative integral membrane protein	-0.992305	0.0010874	-1.24928	0.000287897	-2.356	2.79e-14	-1.57597	1.13e-11	-1.16068	7.52e-06
292	SCO7047	putative transport integral membrane protein	-0.701731	4.76e-08	-0.85488	2.39e-09	-2.32549	5.31e-36	-2.07402	8.32e-32	-1.19558	1.46e-10
293	SCO7048	putative delta fatty acid desaturase	-0.767369	3.95e-09	-0.760599	3.62e-08	-2.19387	2.12e-32	-2.24136	2.41e-28	-0.882492	5.36e-07
294	SCO7050	putative D-alanyl-D-alanine carboxypeptidase	-2.18643	2.57e-53	-2.84556	3.17e-15	-1.8042	6.07e-14	-0.779962	0.000387111	-0.383101	0.160157
295	SCO7051	putative transcription terminator factor	-2.59551	5.95e-59	-3.16449	1.87e-105	-1.20896	8.69e-10	-0.627139	0.000288138	-0.0770479	0.779696
296	SCO7066	2%2C4-dienoyl-CoA reductase [NADPH]	0.419623	0.079511	1.14984	2.28e-10	-0.0329687	0.915333	1.89292	1.39e-31	2.91062	1.25e-48
297	SCO7074	putative membrane protein	-3.68357	0.000763081	-0.771645	0.346936	-1.34485	0.0826604	-0.855795	0.176805	-0.638203	0.377857
298	SCO7082	hypothetical protein SC3A4.08c.	-2.06561	3.27e-17	-1.82573	1.87e-13	-1.78922	4.32e-09	-0.855582	0.000303525	-0.738906	0.011412
299	SCO7083	putative insertion element transposase (fragment).	-1.76795	0.0182427	-1.74921	0.0282141	-2.03293	0.0110012	-1.06489	0.0727465	-0.67143	0.326465
300	SCO7113	putative integral membrane protein	-1.62264	0.14202	-5.65839	0.000608923	-1.30729	0.121157	-0.667153	0.276164	-0.634365	0.358172
301	SCO7117	putative ferredoxin reductase	-2.27929	0.00903276	-1.2209	0.124235	-2.0578	0.000703679	-0.757892	0.082753	-0.438548	0.391526
302	SCO7118	hypothetical protein SC4B10.19c	-1.06837	0.458061	-0.657714	0.649361	-2.42162	0.0151798	-0.406638	0.567394	0.140337	0.861753
303	SCO7177	hypothetical protein SC8A11.05	-2.34474	0.0381316	-0.922796	0.424357	-1.08561	0.138379	-0.972567	0.127712	-0.0707329	0.924709
304	SCO7192	putative sigma factor	1.20631	3.67e-09	1.53866	6.06e-12	0.994673	0.00170467	2.10828	1.16e-17	1.3345	4.01e-06
305	SCO7336	hypothetical protein.	-1.03101	0.0947958	-2.42201	0.000474171	-1.57962	0.0126058	-1.58166	0.00307054	-0.796962	0.154265
306	SCO7346	putative membrane transport protein.	-2.36433	1.67e-30	-2.89619	9.19e-39	-0.646694	0.0134596	-0.361	0.129964	-0.224691	0.433862
307	SCO7394	putative integral membrane protein.	-0.942724	0.337125	-2.73482	0.0220763	-1.27574	0.0291332	-0.28416	0.563251	-0.25098	0.659021
308	SCO7488	putative integral membrane binding protein dependent transport protein	-2.01008	1.84e-14	-1.95501	1.66e-14	-1.218	0.00126454	-1.01794	0.00222222	-0.433954	0.241899
309	SCO7489	putative binding protein dependent transport lipoprotein	-1.15313	1.43e-07	-2.08298	2.81e-14	-0.986056	0.00022238	-0.902613	5.16e-05	-0.700725	0.0142283
310	SCO7503	putative extracellular solute-binding protein	-1.71265	8.74e-07	-2.19549	8.9e-09	-2.08672	1.86e-13	-0.768021	0.00210749	-0.848086	0.00645768
311	SCO7504	putative integral membrane binding-protein-dependent transport protein	-1.61808	4.74e-09	-2.18423	8.79e-13	-2.22954	9.75e-14	-1.6375	0.000102368	-1.34747	0.0118634
312	SCO7505	putative integral membrane binding-protein-dependent transport protein	-1.89751	2.01e-11	-2.21688	2.35e-17	-2.12769	3.33e-14	-1.74419	4.76e-13	-1.66945	6.04e-09
313	SCO7506	putative hydrolase	-1.55534	1.84e-22	-2.2831	5.1e-39	-1.74267	3.09e-11	-1.09363	0.01029	-0.950426	0.000710988
314	SCO7507	putative dioxygenase	-1.52296	8.7e-16	-2.08326	4.97e-29	-1.0761	4.76e-07	-0.745028	8.77e-05	-0.448676	0.0672944
315	SCO7521	putative secreted peptidase	-0.528888	0.0488548	-0.363053	0.186605	-1.98406	1.18e-22	-2.23562	7.41e-39	0.408014	0.0785444
316	SCO7566	putative oligopeptide ABC transporter ATP-binding protein	-2.45935	0.000981412	-2.3793	0.00378645	-1.71454	0.0627733	-0.150611	0.845557	-0.166122	0.849852
317	SCO7598	hypothetical protein SC7H9.10	-2.52314	0.00355	-2.91552	0.000547	-2.2387	0.0742957	-1.78021	0.0591234	-0.966272	0.328558
318	SCO7600	putative alanyl tRNA synthetase	-2.41187	2.17e-43	-2.75275	4.01e-53	-1.35138	2.52e-10	-0.663978	0.000201973	-0.290821	0.231863
319	SCO7668	conserved hypothetical protein	-0.560877	0.488205	-3.04822	0.00220976	-0.0687514	0.940798	-0.2282	0.778621	0.195714	0.816652
320	SCO7689	putative ABC transporter ATP-binding protein	-0.414526	0.478339	-0.365404	0.486122	-2.06184	1.67e-09	-0.829693	0.0078631	-0.927172	0.00400482
321	SCO7695	hypothetical protein	-1.86692	9.47e-21	-2.01299	3.71e-23	-0.32256	0.281438	0.385819	0.102861	0.339309	0.270003
322	SCO7696	putative marR-family transcriptional regulator	-1.63236	9.61e-18	-2.02059	2.4e-25	-0.384058	0.234088	-0.292623	0.214889	-0.0375182	0.911611
323	SCO7738	conserved hypothetical protein	1.56904	0.188901	2.08288	0.0397876	-1.85795	0.0123276	-1.70179	0.00683371	-1.66684	0.00854134
324	SCO7746	putative insertion element transposase	-1.87033	0.00052567	-2.12384	0.000305494	-1.22457	0.000442833	-0.946936	0.000971495	-0.599971	0.0737412
325	SCO7760	putative oxidoreductase fragment	-1.47897	0.243273	-3.10807	0.0326036	-0.562254	0.394691	-1.22518	0.0357372	-0.700925	0.332569
326	SCO7799	putative transposase	-1.87791	0.0745647	-2.06487	0.0330798	-2.61555	0.00886998	-0.500631	0.462784	-0.516398	0.499828
327	SCO7807	hypothetical protein SC8E7.04c.	-2.08045	0.0106	-3.01047	0.000959	-2.32187	0.000606438	-2.26181	0.000124687	-0.936309	0.0898804
328	SCO7808	hypothetical protein SC8E7.05c.	-3.53876	1.15e-11	-3.66371	1.19e-10	-2.15242	3.01e-06	-1.72084	7.53e-07	-0.860079	0.0182458
329	SCO7820	hypothetical protein SC8E7.17.	-2.08324	0.00352	-2.75413	0.000353	-1.74419	0.00500277	-1.00461	0.03854	-1.20127	0.0251642
